# Supplementary material for: 2,7-Dimethyl-1,8-naphthyridine
Source: Acta Crystallogr Sect E Struct Rep Online. 2009 Jul 4;65(Pt 8):o1747. doi: 10.1107/S1600536809024350 (PMC2977386; doi:10.1107/S1600536809024350)
Supplement: Supplementary file 2 [file e-65-o1747-Isup2.hkl]

# 
# h,k,l, Fc-squared, Fo-squared, sigma(Fo-squared) and status flag 
# 
data_I
_shelx_title ' fs71a_0m in Fdd2 (100K)' 
_shelx_refln_list_code          4 
_shelx_F_calc_maximum      408.19 
_exptl_crystal_F_000       672.00 
_reflns_d_resolution_high  0.5838 
 
loop_ 
 _symmetry_equiv_pos_as_xyz 
 'x, y, z' 
 '-x, -y, z' 
 'x+1/4, -y+1/4, z+1/4' 
 '-x+1/4, y+1/4, z+1/4' 
 'x, y+1/2, z+1/2' 
 '-x, -y+1/2, z+1/2' 
 'x+1/4, -y+3/4, z+3/4' 
 '-x+1/4, y+3/4, z+3/4' 
 'x+1/2, y, z+1/2' 
 '-x+1/2, -y, z+1/2' 
 'x+3/4, -y+1/4, z+3/4' 
 '-x+3/4, y+1/4, z+3/4' 
 'x+1/2, y+1/2, z' 
 '-x+1/2, -y+1/2, z' 
 'x+3/4, -y+3/4, z+1/4' 
 '-x+3/4, y+3/4, z+1/4' 
 
_cell_length_a    13.3977 
_cell_length_b    19.3492 
_cell_length_c     6.3089 
_cell_angle_alpha  90.000 
_cell_angle_beta   90.000 
_cell_angle_gamma  90.000 
 
_shelx_F_squared_multiplier     1.000 
 
loop_ 
 _refln_index_h 
 _refln_index_k 
 _refln_index_l 
 _refln_F_squared_calc 
 _refln_F_squared_meas 
 _refln_F_squared_sigma 
 _refln_observed_status 
   4   0   0   166616.48   145535.75   3814.27 o 
   8   0   0    22123.24    25527.65    190.24 o 
  12   0   0     2126.65     2514.53     22.93 o 
  16   0   0       11.56       13.19      2.82 o 
  20   0   0       88.41       77.42      7.89 o 
   2   2   0    22084.80    22695.90    159.83 o 
   4   2   0    19004.50    20229.90    126.34 o 
   6   2   0    12870.05    14563.59     96.80 o 
   8   2   0    14118.33    15457.27    102.39 o 
  10   2   0     4556.57     5096.27     28.93 o 
  12   2   0     6838.13     7227.59     43.37 o 
  14   2   0     1922.94     1944.91     27.30 o 
  16   2   0     2526.18     2587.71     31.88 o 
  18   2   0      715.18      719.82     13.78 o 
  20   2   0      558.92      538.01     17.27 o 
  22   2   0      171.63      168.14      7.63 o 
   0   4   0     6475.00     7147.34    158.53 o 
   2   4   0       83.09       71.24      1.07 o 
   4   4   0     2334.83     2490.21     15.13 o 
   6   4   0       57.51      103.41      1.25 o 
   8   4   0        0.19        2.18      0.71 o 
  10   4   0      395.40      482.89      3.88 o 
  12   4   0      608.11      621.72      6.09 o 
  14   4   0      580.35      611.83      7.25 o 
  16   4   0     1030.57     1034.10     15.01 o 
  18   4   0      667.29      648.76     12.87 o 
  20   4   0      876.26      827.50     18.79 o 
  22   4   0      443.71      469.42     13.32 o 
   2   6   0       23.18        7.53      0.35 o 
   4   6   0       16.88       19.07      0.53 o 
   6   6   0       86.37       95.00      1.19 o 
   8   6   0      153.71      189.40      1.75 o 
  10   6   0      128.00      106.61      1.47 o 
  12   6   0       42.94       51.82      1.23 o 
  14   6   0       24.29       21.03      1.41 o 
  16   6   0        2.59       -0.70      2.05 o 
  18   6   0        6.29       -1.05      2.26 o 
  20   6   0       11.07        4.35      3.80 o 
  22   6   0       57.54       55.96      5.32 o 
   0   8   0     1598.28     2055.63     35.74 o 
   2   8   0        0.07       -0.52      0.26 o 
   4   8   0      467.63      455.44      3.23 o 
   6   8   0       43.81       35.87      0.68 o 
   8   8   0       12.95        8.52      0.54 o 
  10   8   0        1.30        0.65      0.41 o 
  12   8   0        2.00        1.19      0.58 o 
  14   8   0       16.67       12.25      1.71 o 
  16   8   0        0.28       -0.95      1.87 o 
  18   8   0        9.77        5.63      2.67 o 
  20   8   0        1.82        0.43      2.79 o 
  22   8   0        1.28        1.92      3.21 o 
   2  10   0      139.83      192.69      1.58 o 
   4  10   0       38.94       38.60      0.66 o 
   6  10   0        0.60        0.44      0.25 o 
   8  10   0       26.86       15.14      0.72 o 
  10  10   0        8.21        7.27      0.59 o 
  12  10   0        4.11        5.34      0.92 o 
  14  10   0       16.30       14.52      1.91 o 
  16  10   0        7.75        6.65      3.42 o 
  18  10   0        4.24        0.10      2.56 o 
  20  10   0        0.70       -1.46      2.79 o 
   0  12   0      700.05      759.24     10.46 o 
   2  12   0       29.26       32.05      0.70 o 
   4  12   0      197.40      217.01      1.82 o 
   6  12   0       97.16       93.16      1.53 o 
   8  12   0        0.01        1.48      0.42 o 
  10  12   0       11.43       10.11      0.82 o 
  12  12   0      157.36      150.62      2.93 o 
  14  12   0       52.22       48.63      2.70 o 
  16  12   0      465.04      440.96     11.62 o 
  18  12   0      215.44      216.89      8.05 o 
  20  12   0      491.23      459.98     12.90 o 
   2  14   0      675.75      557.38      3.94 o 
   4  14   0     1698.72     1622.91      9.57 o 
   6  14   0      935.39      860.79      5.73 o 
   8  14   0     3436.44     3400.22     23.54 o 
  10  14   0     1493.45     1375.00     18.26 o 
  12  14   0     3024.53     2995.15     31.81 o 
  14  14   0     1405.13     1380.06     18.84 o 
  16  14   0     1498.23     1450.38     28.08 o 
  18  14   0      821.08      816.43     34.39 o 
  20  14   0      422.01      426.70     12.36 o 
   0  16   0    21456.48    23447.17    268.44 o 
   2  16   0      106.44      108.71      1.69 o 
   4  16   0    15798.87    15466.21     92.02 o 
   6  16   0      621.24      586.11      5.22 o 
   8  16   0     6000.02     5977.90     49.80 o 
  10  16   0      610.51      561.89      8.08 o 
  12  16   0     1050.53     1046.80     16.01 o 
  14  16   0      267.44      264.81      8.13 o 
  16  16   0       28.82       33.27      3.07 o 
  18  16   0       61.79       65.52      5.21 o 
  20  16   0       24.71       26.58      4.26 o 
   2  18   0     5533.51     5360.42     33.48 o 
   4  18   0     1463.54     1461.31     10.69 o 
   6  18   0     3567.17     3465.24     27.52 o 
   8  18   0     3140.50     3071.97     30.13 o 
  10  18   0     1696.95     1652.20     19.12 o 
  12  18   0     2382.18     2371.56     34.29 o 
  14  18   0      582.03      599.81     11.77 o 
  16  18   0      943.11      942.63     20.32 o 
  18  18   0      126.30      122.00      6.42 o 
   0  20   0      298.97      339.17      6.78 o 
   2  20   0       34.29       32.02      1.33 o 
   4  20   0      100.51      107.85      2.71 o 
   6  20   0      217.65      197.35      4.95 o 
   8  20   0       36.90       35.77      2.12 o 
  10  20   0      459.41      438.92      7.17 o 
  12  20   0      383.00      366.35      8.44 o 
  14  20   0      593.65      555.83     11.34 o 
  16  20   0      573.03      558.06     11.60 o 
  18  20   0      456.01      448.00     16.75 o 
   2  22   0       48.17       34.81      1.43 o 
   4  22   0       18.42       21.58      1.44 o 
   6  22   0       36.34       32.24      2.00 o 
   8  22   0       21.36       22.90      1.97 o 
  10  22   0       16.05       14.63      1.98 o 
  12  22   0        4.89        2.03      2.00 o 
  14  22   0        0.46       -3.19      1.86 o 
  16  22   0        3.28        1.77      2.32 o 
   0  24   0        6.66        8.13      1.71 o 
   2  24   0        0.80        2.03      1.05 o 
   4  24   0        5.04        4.14      1.13 o 
   6  24   0       10.68        9.81      1.95 o 
   8  24   0        0.21        0.84      1.38 o 
  10  24   0       28.93       25.98      2.79 o 
  12  24   0        1.14        1.58      2.00 o 
  14  24   0       32.99       27.51      4.00 o 
   2  26   0      121.50      123.67      3.64 o 
   4  26   0        6.85        6.61      1.75 o 
   6  26   0       61.19       59.61      2.94 o 
   8  26   0        9.38       10.34      1.89 o 
  10  26   0        6.38        8.01      2.89 o 
  12  26   0        2.53        0.93      4.47 o 
  14  26   0        1.71       -0.30      2.84 o 
   0  28   0        0.58        0.94      1.83 o 
   2  28   0       17.03       14.43      1.91 o 
   4  28   0        0.16        2.22      2.73 o 
   6  28   0       90.33       88.80      5.60 o 
   8  28   0        2.00       -0.01      2.56 o 
  10  28   0       69.16       61.36      6.40 o 
  12  28   0       19.31       20.47      4.00 o 
   2  30   0        8.87        9.12      1.75 o 
   4  30   0      134.41      137.10      4.61 o 
   6  30   0       21.01       21.23      3.68 o 
   8  30   0      352.99      347.67     14.81 o 
   0  32   0     2166.38     2420.43     42.80 o 
   2  32   0       44.52       57.33     11.91 o 
   4  32   0     1693.13     1732.47     32.93 o 
   1   1   1    14171.94    14384.34    111.17 o 
   3   1   1    15300.66    16183.83     64.95 o 
   5   1   1     3949.99     4659.20     18.89 o 
   7   1   1     4310.80     5007.36     20.84 o 
   9   1   1      968.33     1162.92      5.79 o 
  11   1   1     1299.67     1478.94      8.04 o 
  13   1   1      271.08      284.18      2.55 o 
  15   1   1      363.42      375.26      3.80 o 
  17   1   1       65.43       60.55      2.02 o 
  19   1   1       60.12       61.35      3.40 o 
  21   1   1        6.81        6.14      2.11 o 
   1   3   1     3819.97     3961.02     21.48 o 
   3   3   1      242.19      238.14      1.38 o 
   5   3   1     1746.65     1942.84      9.19 o 
   7   3   1      739.00      771.31      3.60 o 
   9   3   1      579.82      700.91      3.28 o 
  11   3   1      972.05     1058.29      5.52 o 
  13   3   1      256.00      301.28      2.61 o 
  15   3   1      783.78      810.70      6.76 o 
  17   3   1      248.40      253.75      4.26 o 
  19   3   1      352.26      350.06      7.56 o 
  21   3   1      203.20      205.85      5.70 o 
   1   5   1     2669.74     2889.60     12.41 o 
   3   5   1     2577.82     2750.75     11.63 o 
   5   5   1        0.87       -0.38      0.19 o 
   7   5   1      462.42      535.39      2.67 o 
   9   5   1      392.94      442.67      2.39 o 
  11   5   1       61.76       66.77      0.96 o 
  13   5   1      498.22      511.74      3.92 o 
  15   5   1      140.88      138.72      2.24 o 
  17   5   1      324.56      314.49      4.64 o 
  19   5   1      223.07      225.14      5.75 o 
  21   5   1      122.66      118.67      4.42 o 
   1   7   1     3633.51     4327.29     18.55 o 
   3   7   1     1907.04     2293.98     10.12 o 
   5   7   1     3262.96     3667.04     14.34 o 
   7   7   1      692.65      750.26      3.40 o 
   9   7   1     1416.71     1536.89      6.62 o 
  11   7   1      338.04      351.98      2.62 o 
  13   7   1      452.60      466.03      4.00 o 
  15   7   1      105.13      112.31      2.04 o 
  17   7   1       92.97       92.79      3.70 o 
  19   7   1       23.02       20.79      2.40 o 
  21   7   1        6.37        4.72      2.20 o 
   1   9   1     4164.87     5211.48     21.02 o 
   3   9   1     1960.68     2560.83     10.27 o 
   5   9   1     2628.00     2913.90     11.23 o 
   7   9   1      620.38      735.62      3.48 o 
   9   9   1      890.86      942.07      4.36 o 
  11   9   1      113.71      123.92      1.53 o 
  13   9   1      232.06      243.36      2.83 o 
  15   9   1       24.50       24.09      1.38 o 
  17   9   1       31.91       33.87      2.56 o 
  19   9   1        5.59        0.90      1.85 o 
  21   9   1       23.89       26.55      3.47 o 
   1  11   1      107.71       87.74      0.73 o 
   3  11   1      606.88      585.28      2.66 o 
   5  11   1      121.59      144.60      1.06 o 
   7  11   1      307.39      331.17      1.87 o 
   9  11   1      596.73      600.57      3.56 o 
  11  11   1       56.91       66.95      1.24 o 
  13  11   1      774.88      740.91      5.82 o 
  15  11   1       35.29       38.98      1.61 o 
  17  11   1      452.78      449.79      8.37 o 
  19  11   1       68.66       75.51      3.60 o 
  21  11   1      139.57      141.22      5.83 o 
   1  13   1     1200.96     1151.66      4.72 o 
   3  13   1      330.46      312.24      1.81 o 
   5  13   1     1067.99      998.86      4.57 o 
   7  13   1      163.37      140.87      1.30 o 
   9  13   1      344.59      330.47      2.66 o 
  11  13   1      368.76      355.73      3.37 o 
  13  13   1       97.67       97.03      1.97 o 
  15  13   1      373.37      374.57      4.80 o 
  17  13   1      194.07      181.45      6.86 o 
  19  13   1      209.12      209.46      5.66 o 
  21  13   1      217.73      224.60      7.16 o 
   1  15   1      712.35      657.81      3.07 o 
   3  15   1     1677.51     1562.96      7.26 o 
   5  15   1      195.08      191.87      1.64 o 
   7  15   1     1970.92     1897.91      9.61 o 
   9  15   1      314.70      309.59      2.97 o 
  11  15   1     1170.48     1158.74      9.20 o 
  13  15   1      281.12      281.58      5.06 o 
  15  15   1      400.99      406.68      6.16 o 
  17  15   1      126.52      118.78      4.15 o 
  19  15   1       75.35       73.95      4.34 o 
   1  17   1     1878.85     1847.75      8.79 o 
   3  17   1     1735.60     1688.33      8.62 o 
   5  17   1     1220.16     1183.03      6.51 o 
   7  17   1      924.47      902.70      5.68 o 
   9  17   1      438.58      437.13      4.28 o 
  11  17   1      244.29      239.41      3.16 o 
  13  17   1      101.71      102.16      2.47 o 
  15  17   1       44.55       44.12      2.08 o 
  17  17   1       16.24       13.91      2.30 o 
  19  17   1       36.17       43.61      4.32 o 
   1  19   1       82.52       82.16      1.24 o 
   3  19   1      120.66      109.49      1.47 o 
   5  19   1      198.13      195.05      1.99 o 
   7  19   1      428.74      413.60      3.67 o 
   9  19   1      193.11      191.32      2.78 o 
  11  19   1      655.67      631.47      6.68 o 
  13  19   1      129.64      128.79      3.37 o 
  15  19   1      460.12      446.46      7.71 o 
  17  19   1       78.36       81.64      3.82 o 
   1  21   1      227.89      233.87      2.45 o 
   3  21   1      271.88      279.17      2.67 o 
   5  21   1       80.90       78.47      1.51 o 
   7  21   1      105.99      107.88      2.01 o 
   9  21   1       37.66       35.68      1.53 o 
  11  21   1       12.83       15.48      1.73 o 
  13  21   1       61.42       59.43      3.19 o 
  15  21   1      116.84      105.93      3.77 o 
  17  21   1       54.21       57.04      3.53 o 
   1  23   1      120.59      135.16      2.02 o 
   3  23   1       41.16       46.90      1.40 o 
   5  23   1      373.04      379.17      4.26 o 
   7  23   1      155.30      159.20      3.04 o 
   9  23   1      423.65      422.52      6.13 o 
  11  23   1      160.04      157.33      3.86 o 
  13  23   1      235.67      231.21      5.33 o 
  15  23   1       68.41       66.57      3.27 o 
   1  25   1      587.04      609.47      5.39 o 
   3  25   1      377.76      387.73      3.90 o 
   5  25   1      478.81      485.84      5.31 o 
   7  25   1      101.37      106.84      3.75 o 
   9  25   1      202.61      215.10      4.46 o 
  11  25   1        6.92        6.99      1.64 o 
  13  25   1       31.48       29.72      2.55 o 
   1  27   1       43.87       47.46      1.57 o 
   3  27   1      121.79      123.25      2.69 o 
   5  27   1       47.62       47.75      2.16 o 
   7  27   1       96.76       94.90      3.04 o 
   9  27   1      191.89      176.52      4.41 o 
  11  27   1       26.39       26.99      2.45 o 
  13  27   1      248.83      237.94      5.63 o 
   1  29   1      165.60      173.75      3.57 o 
   3  29   1       91.86       96.63      2.53 o 
   5  29   1      184.79      190.81      3.87 o 
   7  29   1       98.38       96.47      2.91 o 
   9  29   1       75.38       75.31      2.84 o 
   1  31   1       86.97       95.46      3.42 o 
   3  31   1      280.08      282.94      5.88 o 
   5  31   1        0.13        1.49      2.01 o 
   7  31   1      353.09      362.62      7.90 o 
   2   0   2    30344.07    30632.32    359.21 o 
   6   0   2     6877.48     7483.88     46.47 o 
  10   0   2     1052.03     1100.95      8.02 o 
  14   0   2       65.88       58.63      1.84 o 
  18   0   2        6.00        4.57      1.61 o 
  22   0   2       10.61        9.83      5.36 o 
   0   2   2     1068.04     1119.16      7.64 o 
   2   2   2      572.45      615.84      3.12 o 
   4   2   2     1709.47     1786.12      7.64 o 
   6   2   2     1472.68     1583.61      6.41 o 
   8   2   2     1098.62     1192.13      5.21 o 
  10   2   2     1015.02     1087.10      5.60 o 
  12   2   2      519.02      555.41      3.59 o 
  14   2   2      526.95      539.10      4.86 o 
  16   2   2      219.87      220.57      3.01 o 
  18   2   2      197.70      196.70      3.33 o 
  20   2   2       36.96       46.58      5.43 o 
  22   2   2       65.88       64.49      6.10 o 
   2   4   2      175.07      174.50      1.37 o 
   4   4   2      110.82       89.17      0.76 o 
   6   4   2        2.68        4.68      0.25 o 
   8   4   2      199.32      159.34      1.21 o 
  10   4   2        6.23        6.94      0.44 o 
  12   4   2      212.41      224.62      2.12 o 
  14   4   2        8.67        5.46      0.74 o 
  16   4   2      389.04      406.79      4.35 o 
  18   4   2       12.15       11.25      1.29 o 
  20   4   2      424.28      439.49      9.89 o 
  22   4   2       13.51       15.78      5.43 o 
   0   6   2     2313.21     2692.16     15.40 o 
   2   6   2      640.94      735.13      3.73 o 
   4   6   2     1672.52     1841.99      7.50 o 
   6   6   2     1738.57     1948.73      7.88 o 
   8   6   2     1145.55     1236.15      5.48 o 
  10   6   2     1540.29     1656.74      7.70 o 
  12   6   2      797.99      838.15      5.65 o 
  14   6   2      949.89      978.56      7.47 o 
  16   6   2      397.55      406.76      4.18 o 
  18   6   2      358.33      365.08      4.76 o 
  20   6   2      105.71      109.33      4.72 o 
  22   6   2       97.87       96.17      6.21 o 
   2   8   2    21250.61    23963.81     92.43 o 
   4   8   2      143.81      145.51      1.07 o 
   6   8   2     7529.29     8288.23     32.32 o 
   8   8   2      157.48      156.56      1.35 o 
  10   8   2     1407.50     1518.29      7.49 o 
  12   8   2       50.05       50.79      1.22 o 
  14   8   2       88.36       93.98      2.10 o 
  16   8   2       10.04        9.10      0.92 o 
  18   8   2        4.61        4.78      1.53 o 
  20   8   2        0.84       -3.57      3.57 o 
   0  10   2     1903.68     2254.02     12.20 o 
   2  10   2      353.17      406.48      2.10 o 
   4  10   2     1857.73     2136.65      9.17 o 
   6  10   2     1806.71     1925.91      8.46 o 
   8  10   2     1205.18     1286.46      6.30 o 
  10  10   2     1682.89     1767.41      9.07 o 
  12  10   2      611.58      625.61      4.76 o 
  14  10   2      798.84      824.15      6.70 o 
  16  10   2      261.11      260.50      3.49 o 
  18  10   2      246.39      244.74      7.40 o 
  20  10   2       63.32       84.41      9.53 o 
   2  12   2       81.23       92.64      0.87 o 
   4  12   2        5.75        1.46      0.30 o 
   6  12   2       11.38       11.91      0.52 o 
   8  12   2       44.97       49.12      0.90 o 
  10  12   2       34.29       41.38      1.01 o 
  12  12   2      173.53      175.50      2.18 o 
  14  12   2       65.67       73.76      1.70 o 
  16  12   2      328.56      329.62      4.89 o 
  18  12   2       47.59       61.20      6.19 o 
  20  12   2      322.99      339.45     15.78 o 
   0  14   2      153.22      106.76      1.49 o 
   2  14   2       51.56       39.49      0.66 o 
   4  14   2      167.22      126.11      1.29 o 
   6  14   2      268.55      215.67      1.78 o 
   8  14   2      251.24      232.26      2.10 o 
  10  14   2      356.72      321.94      3.05 o 
  12  14   2      279.22      268.47      3.00 o 
  14  14   2      284.67      275.11      3.85 o 
  16  14   2      150.37      161.09      3.66 o 
  18  14   2      161.68      155.74      4.59 o 
  20  14   2       38.55       57.37      6.92 o 
   2  16   2     2896.58     2465.85     11.28 o 
   4  16   2       47.77       38.37      0.82 o 
   6  16   2     1542.99     1351.92      7.17 o 
   8  16   2      120.25      109.24      1.56 o 
  10  16   2      371.64      342.20      3.42 o 
  12  16   2       89.67       87.37      2.02 o 
  14  16   2       34.21       33.70      2.08 o 
  16  16   2       44.15       52.89      4.78 o 
  18  16   2        3.86       19.06      7.37 o 
   0  18   2      607.64      467.98      4.37 o 
   2  18   2       67.17       63.73      1.05 o 
   4  18   2      521.10      436.56      3.36 o 
   6  18   2      409.90      386.44      3.10 o 
   8  18   2      361.16      326.94      3.33 o 
  10  18   2      446.09      425.95      4.48 o 
  12  18   2      189.73      180.92      3.11 o 
  14  18   2      211.42      212.24      3.93 o 
  16  18   2       62.85       61.36      3.41 o 
  18  18   2       60.49       58.21      4.15 o 
   2  20   2       83.01       82.27      1.38 o 
   4  20   2       12.61       14.90      0.83 o 
   6  20   2       33.76       35.05      1.16 o 
   8  20   2       29.93       38.78      1.41 o 
  10  20   2       12.61       13.47      1.20 o 
  12  20   2       92.59       93.39      2.46 o 
  14  20   2        7.10        7.43      2.02 o 
  16  20   2      176.03      172.06      5.08 o 
   0  22   2       67.66       69.71      2.11 o 
   2  22   2       39.95       45.81      1.20 o 
   4  22   2       79.32       79.17      1.59 o 
   6  22   2      276.11      290.76      3.42 o 
   8  22   2      161.72      161.92      2.76 o 
  10  22   2      403.46      411.83      5.32 o 
  12  22   2      229.81      239.07      4.73 o 
  14  22   2      308.06      315.68      6.38 o 
  16  22   2      162.30      175.78      6.43 o 
   2  24   2     2103.80     2185.74     13.85 o 
   4  24   2       61.01       70.44      1.85 o 
   6  24   2     1197.53     1217.13      9.25 o 
   8  24   2      120.98      138.08      2.94 o 
  10  24   2      338.96      337.83      6.13 o 
  12  24   2       84.90       85.46      3.25 o 
  14  24   2       35.28       31.31      2.43 o 
   0  26   2      559.65      589.70      8.46 o 
   2  26   2       55.70       58.29      1.93 o 
   4  26   2      466.26      482.68      5.56 o 
   6  26   2      327.22      326.50      4.68 o 
   8  26   2      286.58      294.17      4.88 o 
  10  26   2      380.54      373.77      7.09 o 
  12  26   2      134.43      134.04      4.03 o 
   2  28   2       17.71       17.42      1.41 o 
   4  28   2       13.51       13.01      1.34 o 
   6  28   2        0.47        1.91      1.36 o 
   8  28   2       42.27       46.66      3.15 o 
  10  28   2       26.49       28.57      2.57 o 
   0  30   2       69.21       75.29      3.22 o 
   2  30   2        3.41        1.17      1.12 o 
   4  30   2       51.09       52.06      2.38 o 
   6  30   2       25.71       25.35      3.18 o 
   8  30   2       38.75       43.81      3.55 o 
   2  32   2      339.28      336.33      6.91 o 
   4  32   2       30.64       23.63      2.94 o 
   1   1   3     6597.92     7482.14     34.87 o 
   3   1   3     3875.43     4441.42     18.30 o 
   5   1   3     4435.41     5125.55     21.37 o 
   7   1   3     1109.78     1260.55      5.28 o 
   9   1   3     1914.61     2167.20     10.22 o 
  11   1   3      279.25      290.23      2.48 o 
  13   1   3      711.29      750.19      5.87 o 
  15   1   3       80.45       74.56      1.89 o 
  17   1   3      160.77      159.11      4.96 o 
  19   1   3       24.45       22.15      2.11 o 
  21   1   3       30.31       28.69      5.06 o 
   1   3   3      554.05      572.00      3.17 o 
   3   3   3     1071.20     1136.90      5.26 o 
   5   3   3      144.15      152.30      1.10 o 
   7   3   3      793.96      845.76      3.88 o 
   9   3   3      686.73      725.58      4.11 o 
  11   3   3      317.43      342.14      2.79 o 
  13   3   3      851.45      908.02      6.94 o 
  15   3   3      136.59      137.51      2.52 o 
  17   3   3      567.98      566.00      7.72 o 
  19   3   3       96.94       96.73      3.33 o 
  21   3   3      191.73      193.93     11.14 o 
   1   5   3      823.79      839.91      3.73 o 
   3   5   3      358.14      368.30      1.84 o 
   5   5   3      523.84      543.29      2.72 o 
   7   5   3       11.65       15.87      0.45 o 
   9   5   3       96.71      118.28      1.33 o 
  11   5   3       94.96       97.12      1.40 o 
  13   5   3       35.96       41.83      1.26 o 
  15   5   3       98.49       97.11      2.29 o 
  17   5   3      145.50      151.63      3.45 o 
  19   5   3       46.82       49.95      2.64 o 
  21   5   3      173.48      182.76      6.73 o 
   1   7   3      203.98      212.61      1.26 o 
   3   7   3      189.44      171.54      1.29 o 
   5   7   3      264.68      273.30      1.65 o 
   7   7   3      331.64      330.69      2.24 o 
   9   7   3      323.66      336.94      2.45 o 
  11   7   3      181.30      185.57      2.01 o 
  13   7   3      185.14      187.98      2.85 o 
  15   7   3       50.00       46.04      1.81 o 
  17   7   3       42.91       44.85      2.61 o 
  19   7   3        3.32        6.44      1.91 o 
  21   7   3        2.06        3.41      2.48 o 
   1   9   3      412.97      453.16      2.33 o 
   3   9   3      421.72      450.43      2.46 o 
   5   9   3      317.57      320.88      2.25 o 
   7   9   3      142.77      144.74      1.43 o 
   9   9   3      131.39      117.75      1.83 o 
  11   9   3       23.24       21.78      0.86 o 
  13   9   3       25.66       23.32      1.19 o 
  15   9   3        3.60        4.99      1.00 o 
  17   9   3        3.89        3.87      1.35 o 
  19   9   3       18.45       20.65      2.05 o 
  21   9   3        2.06       12.98      3.47 o 
   1  11   3       72.83       70.33      0.86 o 
   3  11   3       19.41       16.67      0.52 o 
   5  11   3       42.85       35.67      0.71 o 
   7  11   3       63.03       60.01      0.99 o 
   9  11   3        1.40        1.98      0.44 o 
  11  11   3      149.00      144.74      1.94 o 
  13  11   3       35.05       40.23      1.47 o 
  15  11   3      117.84      115.68      2.72 o 
  17  11   3       83.04       88.42      3.13 o 
  19  11   3       31.93       33.71      2.88 o 
   1  13   3      268.28      264.56      2.03 o 
   3  13   3      516.03      459.22      2.96 o 
   5  13   3       23.88       26.65      0.70 o 
   7  13   3      292.26      265.86      2.25 o 
   9  13   3      127.64      110.02      1.79 o 
  11  13   3      142.98      133.96      1.90 o 
  13  13   3      261.35      241.80      3.37 o 
  15  13   3      157.86      150.56      3.24 o 
  17  13   3      194.68      196.40      7.09 o 
  19  13   3      161.62      181.61     10.76 o 
   1  15   3      971.12      708.87      4.25 o 
   3  15   3      465.50      325.60      2.36 o 
   5  15   3     1334.20     1104.24      6.40 o 
   7  15   3      289.01      230.18      2.26 o 
   9  15   3     1144.66     1028.62      6.45 o 
  11  15   3      207.04      190.43      2.59 o 
  13  15   3      548.32      513.54      5.42 o 
  15  15   3       96.17      101.24      5.02 o 
  17  15   3      165.30      172.21      7.13 o 
  19  15   3       30.91       38.62      4.81 o 
   1  17   3     1509.62     1179.31      6.38 o 
   3  17   3      926.54      704.21      4.52 o 
   5  17   3     1507.45     1257.69      7.15 o 
   7  17   3      326.16      279.01      2.82 o 
   9  17   3      832.77      764.33      5.32 o 
  11  17   3       57.21       56.62      1.60 o 
  13  17   3      257.50      258.01      4.05 o 
  15  17   3        8.01       13.17      4.19 o 
  17  17   3       42.95       47.36      4.45 o 
   1  19   3      218.20      195.63      2.11 o 
   3  19   3      407.65      362.05      3.09 o 
   5  19   3      115.15       94.40      1.63 o 
   7  19   3      330.63      291.63      3.10 o 
   9  19   3      355.23      316.14      3.32 o 
  11  19   3      136.95      114.15      2.47 o 
  13  19   3      522.23      507.12      7.24 o 
  15  19   3       34.46       34.87      2.38 o 
  17  19   3      358.87      364.36      7.32 o 
   1  21   3      241.95      237.62      2.47 o 
   3  21   3      171.88      177.47      2.28 o 
   5  21   3      250.17      248.51      2.90 o 
   7  21   3      172.20      172.36      2.50 o 
   9  21   3      123.27      127.80      2.94 o 
  11  21   3      156.55      155.48      3.60 o 
  13  21   3       31.16       30.78      2.11 o 
  15  21   3       92.80      105.25      7.81 o 
   1  23   3       83.10       83.47      1.69 o 
   3  23   3      119.89      120.93      2.10 o 
   5  23   3      130.62      128.62      2.25 o 
   7  23   3      156.32      153.97      2.72 o 
   9  23   3      150.12      141.69      3.02 o 
  11  23   3      118.82      114.67      3.82 o 
  13  23   3       96.05      101.24      4.59 o 
  15  23   3       56.76       62.18      6.50 o 
   1  25   3      175.07      165.75      2.60 o 
   3  25   3      158.48      151.02      2.66 o 
   5  25   3       87.76       89.30      2.20 o 
   7  25   3       69.74       68.28      3.18 o 
   9  25   3       21.79       24.69      2.28 o 
  11  25   3       24.31       22.84      2.16 o 
  13  25   3       11.16       15.75      2.26 o 
   1  27   3       14.63       18.29      1.44 o 
   3  27   3       46.75       50.08      2.66 o 
   5  27   3        8.68        8.13      1.19 o 
   7  27   3      102.13       98.12      2.88 o 
   9  27   3        9.71        8.68      1.49 o 
  11  27   3      104.98       96.34      3.90 o 
   1  29   3       94.64       94.57      2.58 o 
   3  29   3      108.73      104.82      2.72 o 
   5  29   3       38.89       36.65      1.91 o 
   7  29   3       62.43       67.09      2.86 o 
   9  29   3        9.74        6.55      2.09 o 
   1  31   3       86.30       88.29      3.70 o 
   3  31   3       22.65       20.79      2.05 o 
   5  31   3      206.65      193.70      5.25 o 
   0   0   4      403.91      396.56      5.40 o 
   4   0   4      160.92      197.27      2.05 o 
   8   0   4       71.27       84.53      1.31 o 
  12   0   4       32.32       37.53      1.63 o 
  16   0   4       11.50       11.20      2.08 o 
  20   0   4        7.10        6.69      3.15 o 
   2   2   4      248.68      294.50      1.91 o 
   4   2   4      100.69       99.50      0.95 o 
   6   2   4       51.64       58.93      0.88 o 
   8   2   4      139.91      135.98      1.31 o 
  10   2   4        0.67        1.09      0.45 o 
  12   2   4      103.65       97.83      1.67 o 
  14   2   4        0.98        0.94      0.70 o 
  16   2   4       37.95       35.80      1.78 o 
  18   2   4        1.34       -1.51      1.80 o 
  20   2   4        2.28        0.61      2.05 o 
   0   4   4     1070.34     1018.51      7.69 o 
   2   4   4        7.27       13.40      0.36 o 
   4   4   4      469.17      455.48      2.59 o 
   6   4   4       11.68       17.99      0.50 o 
   8   4   4       23.18       27.90      0.80 o 
  10   4   4        2.37        0.58      0.42 o 
  12   4   4      258.07      242.57      2.60 o 
  14   4   4       66.01       68.29      1.81 o 
  16   4   4      557.87      528.97      6.25 o 
  18   4   4      188.99      196.52      5.08 o 
  20   4   4      522.74      485.56      9.70 o 
   2   6   4     1229.52     1106.85      5.19 o 
   4   6   4     1810.74     1784.50      8.98 o 
   6   6   4     1244.37     1190.00      6.19 o 
   8   6   4     3503.87     3504.36     16.29 o 
  10   6   4     1271.37     1287.95      7.62 o 
  12   6   4     2869.59     2911.56     16.02 o 
  14   6   4     1041.76     1060.76      8.29 o 
  16   6   4     1292.47     1292.58     12.46 o 
  18   6   4      568.70      573.22     10.41 o 
  20   6   4      310.94      301.37      7.43 o 
   0   8   4    22729.86    21596.58    117.33 o 
   2   8   4       24.63       20.32      0.72 o 
   4   8   4    15664.29    15311.08     66.67 o 
   6   8   4      140.33      136.70      1.26 o 
   8   8   4     5474.90     5495.44     25.43 o 
  10   8   4      158.49      158.00      1.93 o 
  12   8   4      871.96      896.03      6.23 o 
  14   8   4       77.93       77.96      2.08 o 
  16   8   4       34.61       37.16      2.25 o 
  18   8   4       21.05       19.63      2.56 o 
  20   8   4       63.19       65.77      3.47 o 
   2  10   4     3250.16     3217.01     14.71 o 
   4  10   4     1553.26     1503.46      7.74 o 
   6  10   4     2598.36     2601.56     12.56 o 
   8  10   4     3197.63     3158.21     15.38 o 
  10  10   4     1565.91     1550.85      9.21 o 
  12  10   4     2528.15     2524.69     14.77 o 
  14  10   4      727.86      718.64      6.77 o 
  16  10   4     1032.29     1033.49     12.80 o 
  18  10   4      236.01      231.27      5.83 o 
  20  10   4      205.55      195.77      6.06 o 
   0  12   4      692.40      615.56      5.50 o 
   2  12   4        4.94        4.28      0.43 o 
   4  12   4      354.47      339.24      2.63 o 
   6  12   4       54.28       56.24      1.04 o 
   8  12   4       98.70       94.94      1.42 o 
  10  12   4      182.06      185.86      2.16 o 
  12  12   4      341.68      337.59      3.57 o 
  14  12   4      328.00      314.55      4.84 o 
  16  12   4      578.37      562.82      9.09 o 
  18  12   4      329.34      315.05      8.22 o 
   2  14   4       17.69        9.59      0.59 o 
   4  14   4       59.32       48.15      1.06 o 
   6  14   4       24.01       21.50      0.80 o 
   8  14   4      121.16      108.00      1.59 o 
  10  14   4        9.97       12.41      0.80 o 
  12  14   4       94.43       86.53      2.02 o 
  14  14   4        5.27        6.22      1.42 o 
  16  14   4       31.93       29.20      2.36 o 
  18  14   4       28.44       24.89      2.59 o 
   0  16   4       72.16       44.71      1.44 o 
   2  16   4        1.67        2.07      0.45 o 
   4  16   4       61.42       37.91      1.04 o 
   6  16   4       13.09        9.94      0.69 o 
   8  16   4       33.26       24.14      0.92 o 
  10  16   4       28.32       21.99      1.02 o 
  12  16   4       21.54       19.22      1.40 o 
  14  16   4       31.19       31.77      2.34 o 
  16  16   4       10.99       10.28      1.89 o 
  18  16   4       17.90       20.99      3.94 o 
   2  18   4      282.04      229.12      2.49 o 
   4  18   4        4.18        3.57      0.57 o 
   6  18   4      124.33       98.36      1.59 o 
   8  18   4       11.63       10.42      0.87 o 
  10  18   4       18.46       16.62      1.00 o 
  12  18   4       10.10       10.92      2.08 o 
  14  18   4        3.87        8.99      3.20 o 
  16  18   4        6.91        9.87      2.84 o 
   0  20   4       44.08       45.40      1.75 o 
   2  20   4       30.16       26.18      1.01 o 
   4  20   4       19.18       18.80      0.91 o 
   6  20   4      152.62      131.97      2.04 o 
   8  20   4        1.89        2.64      0.70 o 
  10  20   4      107.81       90.33      2.64 o 
  12  20   4       52.42       49.87      3.29 o 
  14  20   4        7.26       13.53      4.20 o 
  16  20   4      127.74      135.81      7.35 o 
   2  22   4        4.99        4.05      0.73 o 
   4  22   4      314.01      308.90      3.48 o 
   6  22   4       55.48       64.45      1.67 o 
   8  22   4      755.71      735.73      6.93 o 
  10  22   4      301.77      307.15      6.67 o 
  12  22   4      726.21      720.62      9.26 o 
  14  22   4      473.77      480.29      8.78 o 
   0  24   4     4049.90     4094.24     39.58 o 
   2  24   4       51.05       62.61      2.49 o 
   4  24   4     3097.64     3150.14     21.31 o 
   6  24   4      307.52      302.76      4.25 o 
   8  24   4     1333.65     1362.08     11.84 o 
  10  24   4      380.71      376.77      6.98 o 
  12  24   4      280.02      296.82      5.70 o 
   2  26   4     1712.87     1725.58     13.09 o 
   4  26   4      305.78      313.75      4.44 o 
   6  26   4     1165.97     1173.15     10.72 o 
   8  26   4      662.39      672.08      8.16 o 
  10  26   4      535.94      548.02     10.90 o 
   0  28   4      167.30      181.22      5.88 o 
   2  28   4       10.62       15.10      1.96 o 
   4  28   4      117.65      129.16      3.86 o 
   6  28   4       83.84       88.68      2.88 o 
   8  28   4       93.46       98.34      3.36 o 
   2  30   4       25.83       29.30      2.49 o 
   4  30   4       15.11       18.73      2.11 o 
   1   1   5      193.39      151.08      1.45 o 
   3   1   5      133.63      111.92      1.16 o 
   5   1   5      240.90      201.67      1.75 o 
   7   1   5      165.06      149.44      1.64 o 
   9   1   5      181.08      166.20      1.93 o 
  11   1   5      113.43      111.01      1.78 o 
  13   1   5       50.94       47.37      1.40 o 
  15   1   5       39.17       35.61      1.72 o 
  17   1   5       11.19       11.66      1.68 o 
  19   1   5        6.96        6.05      1.82 o 
   1   3   5      147.27      145.96      1.32 o 
   3   3   5      317.37      301.63      2.22 o 
   5   3   5       18.24       17.18      0.60 o 
   7   3   5      150.00      152.57      1.72 o 
   9   3   5      142.95      136.94      1.75 o 
  11   3   5       15.72       17.30      0.85 o 
  13   3   5      280.47      273.36      3.16 o 
  15   3   5       78.71       80.41      2.32 o 
  17   3   5      209.25      199.90      4.82 o 
  19   3   5      157.87      149.72      4.15 o 
   1   5   5      835.74      780.04      4.81 o 
   3   5   5      118.42      111.75      1.27 o 
   5   5   5     1194.38     1129.88      6.29 o 
   7   5   5      304.11      295.80      2.57 o 
   9   5   5      906.08      901.66      6.05 o 
  11   5   5      827.27      808.29      5.81 o 
  13   5   5      621.48      619.76      5.19 o 
  15   5   5      855.65      853.83      8.57 o 
  17   5   5      444.84      419.25      8.07 o 
  19   5   5      471.89      461.00      8.65 o 
   1   7   5     3431.66     3266.06     25.81 o 
   3   7   5     4478.95     4316.68     21.33 o 
   5   7   5     1700.96     1625.42      8.91 o 
   7   7   5     3745.84     3661.13     17.76 o 
   9   7   5      819.88      801.68      5.46 o 
  11   7   5     2123.96     2083.21     12.09 o 
  13   7   5      372.11      378.39      3.74 o 
  15   7   5      759.40      743.13      8.68 o 
  17   7   5      122.79      125.56      3.65 o 
  19   7   5      172.80      159.95      9.73 o 
   1   9   5     4306.38     4156.75     27.16 o 
   3   9   5     4504.25     4365.74     22.65 o 
   5   9   5     2606.30     2494.16     13.00 o 
   7   9   5     2988.29     2921.26     18.20 o 
   9   9   5      956.89      944.12      6.49 o 
  11   9   5     1312.09     1340.78      8.54 o 
  13   9   5      244.46      247.90      3.06 o 
  15   9   5      430.23      427.46      6.62 o 
  17   9   5       37.77       36.71      2.40 o 
  19   9   5      115.77       98.16      4.48 o 
   1  11   5      461.32      468.11      3.66 o 
   3  11   5       96.48      103.05      1.70 o 
   5  11   5      996.88      950.41      6.69 o 
   7  11   5      521.21      483.91      3.85 o 
   9  11   5     1008.67      951.53      6.44 o 
  11  11   5      976.60      943.96      6.48 o 
  13  11   5      658.20      633.84      6.18 o 
  15  11   5      827.26      826.90     10.25 o 
  17  11   5      350.00      342.68      6.20 o 
   1  13   5      201.97      212.05      2.19 o 
   3  13   5      326.57      315.41      2.81 o 
   5  13   5       14.35       15.13      0.75 o 
   7  13   5      156.06      149.96      1.88 o 
   9  13   5       42.89       43.16      1.11 o 
  11  13   5       29.12       30.15      1.09 o 
  13  13   5      127.95      124.42      2.77 o 
  15  13   5      121.78      108.07      3.40 o 
  17  13   5      134.55      132.09      4.17 o 
   1  15   5       16.83       25.82      0.89 o 
   3  15   5       53.93       52.33      1.20 o 
   5  15   5      130.84      143.25      1.89 o 
   7  15   5      159.64      156.81      2.04 o 
   9  15   5      147.82      158.74      2.09 o 
  11  15   5      148.74      150.10      2.37 o 
  13  15   5       67.20       66.39      2.37 o 
  15  15   5       60.59       54.45      2.76 o 
  17  15   5        7.92       11.48      4.97 o 
   1  17   5      263.93      293.59      2.96 o 
   3  17   5      146.81      166.56      2.25 o 
   5  17   5      208.58      225.27      2.53 o 
   7  17   5       30.40       38.44      1.20 o 
   9  17   5       72.23       72.59      1.68 o 
  11  17   5        5.06        4.47      0.95 o 
  13  17   5        3.43        3.20      1.14 o 
  15  17   5        6.46        5.25      1.60 o 
   1  19   5       13.28       11.44      0.82 o 
   3  19   5       65.71       65.36      1.46 o 
   5  19   5       29.05       32.11      1.17 o 
   7  19   5       40.71       44.62      1.42 o 
   9  19   5      160.74      162.01      2.71 o 
  11  19   5        0.91        3.42      1.14 o 
  13  19   5      202.72      198.83      4.29 o 
  15  19   5       18.31       19.57      2.44 o 
   1  21   5      291.63      311.49      3.49 o 
   3  21   5       81.02       88.59      1.77 o 
   5  21   5      382.28      397.14      3.90 o 
   7  21   5       76.86       73.64      2.03 o 
   9  21   5      252.14      253.96      3.67 o 
  11  21   5      224.61      234.70      4.16 o 
  13  21   5      163.80      175.60      9.21 o 
   1  23   5      533.59      547.38      5.37 o 
   3  23   5     1048.41     1034.56      8.57 o 
   5  23   5      227.73      235.90      3.72 o 
   7  23   5     1196.51     1184.16      9.76 o 
   9  23   5      209.47      216.58      3.58 o 
  11  23   5      807.00      822.03     16.26 o 
   1  25   5     1248.52     1324.12     12.97 o 
   3  25   5     1127.81     1152.70     10.60 o 
   5  25   5      876.84      898.47      8.52 o 
   7  25   5      633.81      656.27      6.99 o 
   9  25   5      392.39      409.15      6.18 o 
   1  27   5      160.18      174.50      4.38 o 
   3  27   5      113.96      122.83      2.83 o 
   5  27   5      270.91      281.23      5.00 o 
   7  27   5      225.91      236.93      5.20 o 
   1  29   5       39.39       41.41      2.55 o 
   3  29   5       48.33       63.60      4.77 o 
   2   0   6     5241.69     4281.21     32.14 o 
   6   0   6     2629.76     2288.35     19.89 o 
  10   0   6      573.84      548.32      9.44 o 
  14   0   6       28.10       26.42      2.10 o 
  18   0   6       21.26       20.58      3.22 o 
   0   2   6      290.69      209.17      3.01 o 
   2   2   6      131.79      114.32      1.58 o 
   4   2   6      325.23      258.52      2.53 o 
   6   2   6      790.62      714.60      5.26 o 
   8   2   6      403.60      357.38      3.30 o 
  10   2   6      954.59      915.79      6.80 o 
  12   2   6      372.86      345.97      3.85 o 
  14   2   6      533.01      529.38      5.72 o 
  16   2   6      216.23      205.53      4.14 o 
  18   2   6      156.76      150.80      4.01 o 
   2   4   6      150.12      119.88      1.57 o 
   4   4   6       16.62       22.93      0.81 o 
   6   4   6       60.82       55.17      1.31 o 
   8   4   6       12.25       15.00      0.80 o 
  10   4   6       54.92       51.02      1.41 o 
  12   4   6       14.96       12.22      0.94 o 
  14   4   6      100.52       95.79      2.51 o 
  16   4   6       69.87       68.12      2.60 o 
  18   4   6      109.02      101.61      6.38 o 
   0   6   6       93.30      104.58      2.10 o 
   2   6   6        5.62        6.93      0.58 o 
   4   6   6       52.04       57.02      1.08 o 
   6   6   6       26.98       32.39      0.89 o 
   8   6   6       14.73       17.98      0.90 o 
  10   6   6       41.71       45.07      1.29 o 
  12   6   6       18.87       21.01      1.12 o 
  14   6   6       44.54       43.03      1.70 o 
  16   6   6       11.61       13.24      1.99 o 
  18   6   6       31.16       26.85      2.54 o 
   2   8   6      234.70      245.95      2.43 o 
   4   8   6       10.54        8.81      0.59 o 
   6   8   6       82.73       86.16      1.41 o 
   8   8   6       27.34       25.57      0.96 o 
  10   8   6       10.76       10.49      0.88 o 
  12   8   6       24.21       23.76      1.25 o 
  14   8   6        9.65        9.14      1.21 o 
  16   8   6       15.67       15.03      1.80 o 
  18   8   6        7.93       11.88      2.50 o 
   0  10   6       48.90       45.60      1.49 o 
   2  10   6        8.64       16.44      2.70 o 
   4  10   6       44.56       42.11      1.03 o 
   6  10   6       38.14       40.71      1.11 o 
   8  10   6       30.19       32.82      1.29 o 
  10  10   6       31.13       33.49      1.19 o 
  12  10   6       23.71       22.99      1.31 o 
  14  10   6       12.27       14.20      1.44 o 
  16  10   6        9.39        9.31      1.65 o 
   2  12   6       31.05       32.91      0.96 o 
   4  12   6       28.08       25.10      0.93 o 
   6  12   6        7.22        6.75      0.65 o 
   8  12   6       30.57       27.60      1.21 o 
  10  12   6        4.08        3.59      0.75 o 
  12  12   6       11.18       13.43      1.30 o 
  14  12   6       25.97       25.59      1.77 o 
  16  12   6       41.73       43.35      3.82 o 
   0  14   6       26.08       34.83      1.55 o 
   2  14   6       61.57       68.39      1.41 o 
   4  14   6       50.06       58.22      1.37 o 
   6  14   6      385.02      401.79      3.71 o 
   8  14   6      148.81      159.32      2.36 o 
  10  14   6      511.31      515.02      5.43 o 
  12  14   6      228.44      235.87      3.86 o 
  14  14   6      327.85      339.23      6.01 o 
  16  14   6      180.24      194.71      5.38 o 
   2  16   6     2496.92     2603.70     15.10 o 
   4  16   6       37.09       38.08      1.28 o 
   6  16   6     1321.89     1387.71      9.76 o 
   8  16   6       68.71       79.06      2.06 o 
  10  16   6      327.74      340.70      4.75 o 
  12  16   6       46.04       46.19      2.09 o 
  14  16   6       18.52       19.91      2.21 o 
   0  18   6      391.84      443.89      5.99 o 
   2  18   6       76.14       78.46      2.31 o 
   4  18   6      360.57      405.00      4.20 o 
   6  18   6      435.46      423.81      4.28 o 
   8  18   6      277.41      292.63      4.54 o 
  10  18   6      503.85      507.22      6.72 o 
  12  18   6      177.64      180.66      3.70 o 
  14  18   6      259.56      265.04      6.33 o 
   2  20   6      121.05      118.14      2.30 o 
   4  20   6       15.36       12.35      1.19 o 
   6  20   6       64.87       74.61      2.72 o 
   8  20   6       36.79       35.63      1.91 o 
  10  20   6       71.90       70.97      2.36 o 
  12  20   6       45.31       50.73      4.82 o 
   0  22   6      183.08      174.28      4.80 o 
   2  22   6        0.64        1.57      0.90 o 
   4  22   6      132.32      128.74      2.53 o 
   6  22   6        5.95        4.25      1.21 o 
   8  22   6       50.07       48.56      2.26 o 
  10  22   6       12.62       13.33      1.58 o 
   2  24   6       31.86       37.19      2.22 o 
   4  24   6       22.87       22.59      1.44 o 
   6  24   6       11.15       11.49      1.42 o 
   8  24   6       56.25       49.07      2.76 o 
   0  26   6       89.71      103.78      9.79 o 
   2  26   6        4.06        9.01      2.36 o 
   4  26   6       77.01       92.97      5.70 o 
   6  26   6       21.21       30.10      4.09 o 
   1   1   7      387.33      323.71      3.19 o 
   3   1   7      195.12      159.58      2.22 o 
   5   1   7      480.00      419.24      4.55 o 
   7   1   7       61.69       57.52      1.27 o 
   9   1   7      360.63      330.49      3.39 o 
  11   1   7       26.12       29.97      1.26 o 
  13   1   7      153.14      143.76      3.26 o 
  15   1   7       18.44       18.97      1.53 o 
  17   1   7       37.65       35.46      2.46 o 
   1   3   7      170.46      152.15      2.03 o 
   3   3   7      154.79      124.54      1.92 o 
   5   3   7      134.80      127.47      2.06 o 
   7   3   7       75.30       60.22      1.33 o 
   9   3   7      142.38      135.68      2.07 o 
  11   3   7       23.94       24.13      1.17 o 
  13   3   7      168.67      155.46      3.55 o 
  15   3   7       13.11       15.69      1.51 o 
  17   3   7      152.26      148.08      4.20 o 
   1   5   7      139.16      131.79      2.02 o 
   3   5   7      282.79      266.94      3.09 o 
   5   5   7       99.11       87.84      1.85 o 
   7   5   7      261.28      253.28      2.86 o 
   9   5   7      252.70      240.28      2.92 o 
  11   5   7      159.37      157.81      2.57 o 
  13   5   7      349.71      347.25      5.12 o 
  15   5   7      104.66      106.91      2.80 o 
  17   5   7      242.62      245.92      5.89 o 
   1   7   7      993.77     1001.26      7.08 o 
   3   7   7      543.06      548.55      4.57 o 
   5   7   7     1125.80     1113.81      9.76 o 
   7   7   7      243.53      253.03      3.56 o 
   9   7   7      804.61      795.40      6.49 o 
  11   7   7      122.84      132.98      2.98 o 
  13   7   7      357.80      352.45      4.91 o 
  15   7   7       65.06       66.05      2.99 o 
   1   9   7     1064.38     1095.55      7.86 o 
   3   9   7      667.09      661.43      5.43 o 
   5   9   7     1142.72     1183.60      9.67 o 
   7   9   7      271.48      266.05      3.22 o 
   9   9   7      769.41      778.56      7.05 o 
  11   9   7       83.36       80.89      2.41 o 
  13   9   7      313.24      312.10      4.67 o 
  15   9   7       25.73       26.77      1.88 o 
   1  11   7      241.45      252.41      2.79 o 
   3  11   7      383.39      380.81      3.62 o 
   5  11   7      117.01      126.22      3.03 o 
   7  11   7      313.16      305.24      3.63 o 
   9  11   7      250.65      244.00      4.38 o 
  11  11   7      162.54      157.09      3.32 o 
  13  11   7      364.81      367.93      5.22 o 
  15  11   7       68.88       62.24      3.54 o 
   1  13   7      145.90      145.25      2.17 o 
   3  13   7      138.18      138.42      2.71 o 
   5  13   7      193.67      185.73      2.41 o 
   7  13   7      143.52      140.62      3.09 o 
   9  13   7      197.61      196.48      3.87 o 
  11  13   7      110.21      110.38      2.92 o 
  13  13   7      169.24      179.23      3.82 o 
   1  15   7      365.67      364.29      3.98 o 
   3  15   7      150.79      152.35      2.49 o 
   5  15   7      444.65      443.17      4.40 o 
   7  15   7       25.13       23.68      1.55 o 
   9  15   7      301.57      293.18      4.76 o 
  11  15   7        2.76        5.12      1.23 o 
  13  15   7      110.85      112.78      3.58 o 
   1  17   7      147.52      152.06      3.38 o 
   3  17   7      154.83      155.24      3.09 o 
   5  17   7      113.71      119.28      2.49 o 
   7  17   7      121.25      119.11      2.75 o 
   9  17   7       81.91       84.16      3.25 o 
  11  17   7       75.21       72.64      3.17 o 
   1  19   7       16.49       20.45      1.63 o 
   3  19   7       16.72       19.54      1.59 o 
   5  19   7       15.80       17.47      1.62 o 
   7  19   7       12.13       12.83      1.29 o 
   9  19   7       37.74       40.66      2.42 o 
  11  19   7        8.26        9.92      1.84 o 
   1  21   7       33.23       30.74      2.03 o 
   3  21   7       70.31       73.04      2.16 o 
   5  21   7       10.46        8.58      1.23 o 
   7  21   7       68.54       75.00      2.32 o 
   9  21   7       36.86       44.73      3.76 o 
   1  23   7      204.14      206.28      4.45 o 
   3  23   7       98.88      106.50      2.77 o 
   5  23   7      295.73      298.57      5.67 o 
   7  23   7       66.08       76.45      3.40 o 
   1  25   7      338.65      344.04      6.22 o 
   0   0   8     3531.57     3447.91     44.62 o 
   4   0   8     2606.50     2495.00     30.41 o 
   8   0   8      948.97      936.80     20.08 o 
  12   0   8      137.68      126.67      4.17 o 
   2   2   8      210.36      208.42      2.64 o 
   4   2   8      352.52      346.98      3.92 o 
   6   2   8      250.25      252.61      3.48 o 
   8   2   8      785.34      772.39     11.36 o 
  10   2   8      280.41      266.34      3.61 o 
  12   2   8      627.30      619.90      7.35 o 
  14   2   8      218.64      212.82      5.58 o 
   0   4   8      309.68      308.03      4.69 o 
   2   4   8        3.42        5.59      0.73 o 
   4   4   8      191.00      196.80      2.95 o 
   6   4   8       16.14       17.54      1.22 o 
   8   4   8       63.45       60.99      2.10 o 
  10   4   8        5.10        5.00      0.99 o 
  12   4   8      112.17      114.31      2.89 o 
  14   4   8        3.43        3.88      1.44 o 
   2   6   8      184.66      191.03      2.63 o 
   4   6   8       47.98       49.94      1.44 o 
   6   6   8      104.90      112.65      2.31 o 
   8   6   8      111.03      120.21      2.67 o 
  10   6   8       39.78       40.79      1.82 o 
  12   6   8      113.83      118.97      2.86 o 
  14   6   8       16.91       14.27      1.87 o 
   0   8   8      263.50      303.41      4.62 o 
   2   8   8        0.17        2.02      0.65 o 
   4   8   8      234.24      268.12      3.26 o 
   6   8   8        3.13        4.35      0.80 o 
   8   8   8      171.21      188.80      3.80 o 
  10   8   8        7.42        5.53      1.12 o 
  12   8   8       94.60       92.95      2.81 o 
  14   8   8        7.33        7.23      1.64 o 
   2  10   8      348.08      352.10      3.78 o 
   4  10   8       13.91       16.91      1.05 o 
   6  10   8      194.71      198.89      3.61 o 
   8  10   8       43.18       46.68      2.23 o 
  10  10   8       54.25       56.96      2.19 o 
  12  10   8       53.52       54.17      2.32 o 
   0  12   8       44.61       47.42      3.01 o 
   2  12   8       21.17       21.00      1.16 o 
   4  12   8       24.38       28.18      1.37 o 
   6  12   8      113.01      103.76      2.95 o 
   8  12   8        4.24        5.99      1.31 o 
  10  12   8      104.37       95.28      2.80 o 
  12  12   8       43.49       42.69      2.62 o 
   2  14   8        8.68        7.68      1.11 o 
   4  14   8      154.92      160.64      3.14 o 
   6  14   8        9.43       11.10      1.46 o 
   8  14   8      358.80      356.31      5.79 o 
  10  14   8       99.61       98.10      2.90 o 
  12  14   8      311.89      321.67      5.66 o 
   0  16   8     1724.27     1729.51     21.05 o 
   2  16   8       17.24       26.43      2.08 o 
   4  16   8     1266.43     1277.99     11.36 o 
   6  16   8      101.59       99.04      2.97 o 
   8  16   8      484.18      483.04      7.12 o 
  10  16   8      126.81      127.68      4.71 o 
   2  18   8      535.94      544.25      6.88 o 
   4  18   8      176.28      176.15      3.55 o 
   6  18   8      406.54      409.74      6.34 o 
   8  18   8      368.99      374.08      6.63 o 
   0  20   8      284.04      307.12      7.45 o 
   2  20   8        0.86        4.90      1.48 o 
   4  20   8      206.72      216.44      4.34 o 
   6  20   8        9.00       10.52      1.68 o 
   2  22   8       57.68       54.09      2.71 o 
   1   1   9     1707.14     1758.64     13.24 o 
   3   1   9     2047.23     2106.03     18.88 o 
   5   1   9     1008.48     1016.09     13.67 o 
   7   1   9     1732.35     1728.04     20.89 o 
   9   1   9      434.01      460.94      6.63 o 
  11   1   9     1003.96     1010.43     12.13 o 
   1   3   9      367.53      361.42      4.26 o 
   3   3   9       76.33       72.41      2.31 o 
   5   3   9      671.09      676.41     13.08 o 
   7   3   9      145.85      143.38      3.70 o 
   9   3   9      670.92      689.77     13.23 o 
  11   3   9      377.90      385.36      7.75 o 
   1   5   9       67.83       72.28      1.77 o 
   3   5   9      139.18      136.50      3.38 o 
   5   5   9        5.43        7.53      1.34 o 
   7   5   9      106.56      106.04      3.99 o 
   9   5   9       39.08       40.59      2.35 o 
  11   5   9       54.72       55.81      2.82 o 
   1   7   9        1.68        1.36      0.83 o 
   3   7   9       11.75       11.06      1.30 o 
   5   7   9       20.14       17.08      1.71 o 
   7   7   9       40.84       37.44      2.36 o 
   9   7   9       22.33       21.42      1.63 o 
  11   7   9       38.50       33.65      2.15 o 
   1   9   9       29.58       28.80      1.51 o 
   3   9   9       12.80        9.69      1.13 o 
   5   9   9       25.82       23.36      1.62 o 
   7   9   9        5.44        4.71      1.17 o 
   9   9   9        6.82        6.00      1.53 o 
  11   9   9        8.79        6.04      1.52 o 
   1  11   9       19.41       21.08      1.52 o 
   3  11   9       50.93       55.07      2.08 o 
   5  11   9       13.01       11.86      1.29 o 
   7  11   9       36.41       42.73      2.20 o 
   9  11   9       59.06       56.50      2.68 o 
   1  13   9      209.72      200.71      3.73 o 
   3  13   9       39.36       37.78      1.85 o 
   5  13   9      335.70      346.91      5.87 o 
   7  13   9       60.81       63.84      2.76 o 
   1  15   9      735.61      777.66      8.53 o 
   3  15   9     1078.51     1140.51     13.41 o 
   5  15   9      406.68      443.77      5.87 o 
   7  15   9     1071.14     1105.71     23.77 o 
   1  17   9     1136.44     1217.26     12.91 o 
   3  17   9     1197.58     1316.05     13.74 o 
   2   0  10      317.75      357.86     10.05 o 
   6   0  10      253.25      264.70      9.50 o 
   0   2  10      269.65      287.74      5.97 o 
   2   2  10        5.42        8.79      1.33 o 
   4   2  10      214.30      227.87      5.50 o 
   6   2  10       38.91       36.11      2.90 o 
   8   2  10      105.18      109.12      4.58 o 
   2   4  10       64.13       66.31      2.69 o 
   4   4  10       30.11       32.89      2.03 o 
   6   4  10       33.26       33.95      2.68 o 
   8   4  10       59.86       63.20      3.40 o 
   0   6  10       10.31        9.81      1.67 o 
   2   6  10       21.78       23.13      1.85 o 
   4   6  10       10.52       11.17      1.69 o 
   6   6  10      133.85      135.32      5.64 o 
   2   8  10      628.56      646.40     10.94 o 
   4   8  10        4.36        6.36      1.55 o 
   6   8  10      305.99      312.70      6.44 o 
   0  10  10       37.70       36.75      3.20 o 
   2  10  10       26.15       28.12      1.80 o 
   4  10  10       43.10       39.14      2.51 o 
   2  12  10      149.87      162.66      5.83 o 
                                                 
